# Supplementary material for: Selective Photochemical Oxidation of Reduced Dissolved Organic Sulfur to Inorganic Sulfate
Source: Environ Sci Technol Lett. 2023 May 3;10(6):499–505. doi: 10.1021/acs.estlett.3c00210 (PMC10275504; doi:10.1021/acs.estlett.3c00210)
Supplement: Supplementary file 2 — ez3c00210_si_002.xlsx [file ez3c00210_si_002.xlsx]

## Sheet: Sheet1
t=0 Initial		Dark, anoxic control		Dark O2 Purge		Light 1		Light 2		Light 3		Light 4		Light 5		Light 3, replicate
Energy, eV	Norm Abs	Energy, eV	Norm Abs	Energy, eV	Norm Abs	Energy, eV	Norm Abs	Energy, eV	Norm Abs	Energy, eV	Norm Abs	Energy, eV	Norm Abs	Energy, eV	Norm Abs	Energy, eV	Norm Abs
2467.4	0.0167678	2467.4	0.0145287	2467.4	0.0150635	2467.4	0.0154513	2467.4	0.0149847	2467.4	0.0120783	2467.4	0.00820826	2467.4	0.011616	2467.4	0.0129
2467.6	0.0195861	2467.6	0.0157962	2467.6	0.017449	2467.6	0.0145733	2467.6	0.0145916	2467.6	0.0130669	2467.6	0.00958897	2467.6	0.0109032	2467.6	0.0155
2467.8	0.0189633	2467.8	0.0163931	2467.8	0.0186152	2467.8	0.0180675	2467.8	0.0193844	2467.8	0.0147454	2467.8	0.0111466	2467.8	0.0125759	2467.8	0.0123
2468	0.0197777	2468	0.018312	2468	0.0180424	2468	0.0185448	2468	0.0188475	2468	0.0151313	2468	0.013734	2468	0.0100504	2468	0.016
2468.2	0.0234168	2468.2	0.020604	2468.2	0.0216906	2468.2	0.0208336	2468.2	0.0196108	2468.2	0.016078	2468.2	0.014047	2468.2	0.0113105	2468.2	0.0154
2468.4	0.0258136	2468.4	0.023162	2468.4	0.0234563	2468.4	0.0231785	2468.4	0.0208487	2468.4	0.0175732	2468.4	0.0139708	2468.4	0.0153712	2468.4	0.0196
2468.6	0.0268015	2468.6	0.0245103	2468.6	0.0267445	2468.6	0.0223679	2468.6	0.0247928	2468.6	0.0208075	2468.6	0.0141889	2468.6	0.0164741	2468.6	0.0197
2468.8	0.0289267	2468.8	0.029973	2468.8	0.0287525	2468.8	0.0257332	2468.8	0.0266759	2468.8	0.0216865	2468.8	0.0186919	2468.8	0.0212476	2468.8	0.0247
2469	0.0313401	2469	0.0300068	2469	0.0316051	2469	0.0295812	2469	0.0292253	2469	0.0227511	2469	0.0203516	2469	0.0181326	2469	0.024
2469.2	0.0372624	2469.2	0.0347921	2469.2	0.0367729	2469.2	0.0344978	2469.2	0.0307875	2469.2	0.0258837	2469.2	0.0198713	2469.2	0.017157	2469.2	0.0266
2469.4	0.0400735	2469.4	0.0385332	2469.4	0.0402663	2469.4	0.0416665	2469.4	0.0336618	2469.4	0.0292059	2469.4	0.0242032	2469.4	0.026948	2469.4	0.0295
2469.6	0.04567	2469.6	0.0417247	2469.6	0.0451746	2469.6	0.0410184	2469.6	0.0418059	2469.6	0.0353825	2469.6	0.0300807	2469.6	0.0287822	2469.6	0.0346
2469.8	0.0542398	2469.8	0.0491929	2469.8	0.0512578	2469.8	0.0486929	2469.8	0.0476599	2469.8	0.0381521	2469.8	0.0324411	2469.8	0.0339093	2469.8	0.0399
2470	0.0609352	2470	0.0560759	2470	0.058068	2470	0.0525459	2470	0.0511931	2470	0.0434599	2470	0.0356395	2470	0.0343243	2470	0.0433
2470.2	0.0696628	2470.2	0.0652476	2470.2	0.0656503	2470.2	0.0639163	2470.2	0.0571776	2470.2	0.0482011	2470.2	0.0427199	2470.2	0.0352383	2470.2	0.0499
2470.4	0.0822379	2470.4	0.0747909	2470.4	0.0760369	2470.4	0.0695933	2470.4	0.0645745	2470.4	0.0553093	2470.4	0.046645	2470.4	0.0379695	2470.4	0.0555
2470.6	0.0943147	2470.6	0.0873386	2470.6	0.0920505	2470.6	0.084547	2470.6	0.0735257	2470.6	0.061533	2470.6	0.0476061	2470.6	0.0513851	2470.6	0.0646
2470.8	0.112206	2470.8	0.101642	2470.8	0.107165	2470.8	0.0985641	2470.8	0.0859809	2470.8	0.0731887	2470.8	0.0586373	2470.8	0.054933	2470.8	0.0758
2471	0.136581	2471	0.12541	2471	0.130545	2471	0.115015	2471	0.102965	2471	0.088505	2471	0.0723791	2471	0.0637552	2471	0.0937
2471.2	0.175624	2471.2	0.160393	2471.2	0.167417	2471.2	0.147572	2471.2	0.12925	2471.2	0.109325	2471.2	0.0863405	2471.2	0.0849682	2471.2	0.110136
2471.4	0.239116	2471.4	0.220233	2471.4	0.223599	2471.4	0.191866	2471.4	0.17029	2471.4	0.139354	2471.4	0.107532	2471.4	0.104484	2471.4	0.143539
2471.6	0.33818	2471.6	0.307926	2471.6	0.318037	2471.6	0.271248	2471.6	0.23293	2471.6	0.190204	2471.6	0.147211	2471.6	0.136997	2471.6	0.193902
2471.8	0.491342	2471.8	0.449461	2471.8	0.456293	2471.8	0.38632	2471.8	0.33227	2471.8	0.261075	2471.8	0.198009	2471.8	0.190267	2471.8	0.273962
2472	0.707487	2472	0.647191	2472	0.655841	2472	0.561257	2472	0.473155	2472	0.37166	2472	0.280181	2472	0.262484	2472	0.391067
2472.2	0.966925	2472.2	0.880926	2472.2	0.8991	2472.2	0.770952	2472.2	0.661925	2472.2	0.525804	2472.2	0.399155	2472.2	0.372852	2472.2	0.548892
2472.4	1.24252	2472.4	1.13857	2472.4	1.16581	2472.4	1.02035	2472.4	0.890582	2472.4	0.719931	2472.4	0.569489	2472.4	0.522744	2472.4	0.749801
2472.6	1.49248	2472.6	1.39025	2472.6	1.41194	2472.6	1.2717	2472.6	1.12874	2472.6	0.950072	2472.6	0.762106	2472.6	0.700506	2472.6	0.986624
2472.8	1.69887	2472.8	1.59265	2472.8	1.61951	2472.8	1.49873	2472.8	1.35634	2472.8	1.17031	2472.8	0.968694	2472.8	0.88222	2472.8	1.21624
2473	1.83058	2473	1.73252	2473	1.76842	2473	1.65929	2473	1.52187	2473	1.35524	2473	1.12995	2473	1.01612	2473	1.39888
2473.2	1.87986	2473.2	1.79847	2473.2	1.83056	2473.2	1.73641	2473.2	1.61248	2473.2	1.45413	2473.2	1.23101	2473.2	1.09085	2473.2	1.50531
2473.4	1.85602	2473.4	1.78639	2473.4	1.82448	2473.4	1.74335	2473.4	1.63719	2473.4	1.49486	2473.4	1.25891	2473.4	1.11425	2473.4	1.54645
2473.6	1.80786	2473.6	1.74798	2473.6	1.7899	2473.6	1.71969	2473.6	1.62754	2473.6	1.50861	2473.6	1.28171	2473.6	1.12054	2473.6	1.55857
2473.8	1.76898	2473.8	1.72831	2473.8	1.77028	2473.8	1.72202	2473.8	1.63553	2473.8	1.54255	2473.8	1.31673	2473.8	1.14194	2473.8	1.5937
2474	1.76686	2474	1.74286	2474	1.78397	2474	1.73572	2474	1.66897	2474	1.59492	2474	1.3857	2474	1.20785	2474	1.64652
2474.2	1.75471	2474.2	1.74625	2474.2	1.78832	2474.2	1.74713	2474.2	1.69485	2474.2	1.6406	2474.2	1.45903	2474.2	1.27412	2474.2	1.69162
2474.4	1.69188	2474.4	1.70121	2474.4	1.73551	2474.4	1.70483	2474.4	1.66633	2474.4	1.63368	2474.4	1.47046	2474.4	1.27811	2474.4	1.68133
2474.6	1.58158	2474.6	1.58108	2474.6	1.61152	2474.6	1.59684	2474.6	1.55499	2474.6	1.5396	2474.6	1.3858	2474.6	1.22167	2474.6	1.5876
2474.8	1.42248	2474.8	1.41654	2474.8	1.44749	2474.8	1.43514	2474.8	1.40385	2474.8	1.38234	2474.8	1.25175	2474.8	1.09426	2474.8	1.43192
2475	1.2618	2475	1.25468	2475	1.27814	2475	1.26837	2475	1.24733	2475	1.2343	2475	1.10145	2475	0.964748	2475	1.2722
2475.2	1.12925	2475.2	1.12753	2475.2	1.14947	2475.2	1.13865	2475.2	1.12143	2475.2	1.11304	2475.2	0.985139	2475.2	0.849898	2475.2	1.14623
2475.4	1.04468	2475.4	1.0361	2475.4	1.06237	2475.4	1.05584	2475.4	1.03986	2475.4	1.04031	2475.4	0.919765	2475.4	0.80941	2475.4	1.07416
2475.6	1.00699	2475.6	0.992231	2475.6	1.02249	2475.6	1.02099	2475.6	1.00463	2475.6	1.01833	2475.6	0.912547	2475.6	0.799711	2475.6	1.04927
2475.8	0.997693	2475.8	0.984454	2475.8	1.01764	2475.8	1.01725	2475.8	1.00703	2475.8	1.02331	2475.8	0.920898	2475.8	0.834286	2475.8	1.05605
2476	1.00169	2476	0.980805	2476	1.02376	2476	1.01764	2476	1.01411	2476	1.04658	2476	0.940549	2476	0.873262	2476	1.07466
2476.2	0.99943	2476.2	0.995029	2476.2	1.02693	2476.2	1.02662	2476.2	1.02506	2476.2	1.05529	2476.2	0.959459	2476.2	0.885936	2476.2	1.08228
2476.4	0.99562	2476.4	0.983899	2476.4	1.02219	2476.4	1.01575	2476.4	1.01384	2476.4	1.04268	2476.4	0.939989	2476.4	0.874171	2476.4	1.0675
2476.6	0.978851	2476.6	0.962685	2476.6	1.00246	2476.6	0.993393	2476.6	0.98768	2476.6	1.01468	2476.6	0.912028	2476.6	0.840748	2476.6	1.03697
2476.8	0.965141	2476.8	0.942393	2476.8	0.980794	2476.8	0.976201	2476.8	0.966765	2476.8	0.973918	2476.8	0.869697	2476.8	0.798384	2476.8	1.00722
2477	0.960267	2477	0.928744	2477	0.970125	2477	0.961557	2477	0.948809	2477	0.949338	2477	0.839482	2477	0.763084	2477	0.980031
2477.2	0.966628	2477.2	0.932904	2477.2	0.97399	2477.2	0.965747	2477.2	0.946576	2477.2	0.933217	2477.2	0.819073	2477.2	0.760418	2477.2	0.966464
2477.4	0.986016	2477.4	0.939514	2477.4	0.98309	2477.4	0.973693	2477.4	0.953686	2477.4	0.929773	2477.4	0.816941	2477.4	0.750593	2477.4	0.961426
2477.6	1.01285	2477.6	0.965857	2477.6	1.00718	2477.6	0.985658	2477.6	0.96763	2477.6	0.937719	2477.6	0.823042	2477.6	0.755606	2477.6	0.975526
2477.8	1.05533	2477.8	0.992942	2477.8	1.03349	2477.8	1.0108	2477.8	0.990021	2477.8	0.953637	2477.8	0.850713	2477.8	0.782884	2477.8	0.988911
2478	1.08555	2478	1.01831	2478	1.06419	2478	1.03732	2478	1.01683	2478	0.969583	2478	0.869753	2478	0.808895	2478	1.0106
2478.2	1.11081	2478.2	1.04977	2478.2	1.09147	2478.2	1.06757	2478.2	1.04563	2478.2	1.00541	2478.2	0.900039	2478.2	0.856178	2478.2	1.03975
2478.4	1.14409	2478.4	1.07547	2478.4	1.12331	2478.4	1.09701	2478.4	1.07658	2478.4	1.04702	2478.4	0.943558	2478.4	0.911235	2478.4	1.08051
2478.6	1.1685	2478.6	1.11271	2478.6	1.1562	2478.6	1.13337	2478.6	1.11499	2478.6	1.09147	2478.6	1.00159	2478.6	0.991463	2478.6	1.11991
2478.8	1.20325	2478.8	1.15604	2478.8	1.19737	2478.8	1.18204	2478.8	1.16377	2478.8	1.15693	2478.8	1.07436	2478.8	1.08895	2478.8	1.18609
2479	1.24763	2479	1.19884	2479	1.24419	2479	1.23205	2479	1.21557	2479	1.21504	2479	1.14991	2479	1.2024	2479	1.24248
2479.2	1.2987	2479.2	1.2579	2479.2	1.30363	2479.2	1.28419	2479.2	1.28223	2479.2	1.28809	2479.2	1.24543	2479.2	1.32229	2479.2	1.31829
2479.4	1.34998	2479.4	1.31533	2479.4	1.36014	2479.4	1.34126	2479.4	1.34595	2479.4	1.37011	2479.4	1.3338	2479.4	1.44338	2479.4	1.3933
2479.6	1.40947	2479.6	1.37909	2479.6	1.42191	2479.6	1.41438	2479.6	1.41338	2479.6	1.45755	2479.6	1.43587	2479.6	1.56196	2479.6	1.47602
2479.8	1.48687	2479.8	1.45695	2479.8	1.49717	2479.8	1.50509	2479.8	1.505	2479.8	1.55613	2479.8	1.56039	2479.8	1.688	2479.8	1.57531
2480	1.58482	2480	1.56838	2480	1.60773	2480	1.607	2480	1.61905	2480	1.69801	2480	1.72667	2480	1.90779	2480	1.72067
2480.2	1.71406	2480.2	1.7027	2480.2	1.74403	2480.2	1.75465	2480.2	1.77456	2480.2	1.8754	2480.2	1.94172	2480.2	2.18423	2480.2	1.90025
2480.4	1.86659	2480.4	1.8646	2480.4	1.90538	2480.4	1.92543	2480.4	1.94974	2480.4	2.09192	2480.4	2.19491	2480.4	2.5071	2480.4	2.09727
2480.6	2.01209	2480.6	2.02839	2480.6	2.07016	2480.6	2.08022	2480.6	2.12991	2480.6	2.27328	2480.6	2.43051	2480.6	2.8507	2480.6	2.29151
2480.8	2.12142	2480.8	2.15376	2480.8	2.1983	2480.8	2.21469	2480.8	2.26585	2480.8	2.43667	2480.8	2.62325	2480.8	3.1454	2480.8	2.45519
2481	2.19812	2481	2.25409	2481	2.28755	2481	2.29126	2481	2.37071	2481	2.54376	2481	2.76678	2481	3.34395	2481	2.54597
2481.2	2.21517	2481.2	2.29632	2481.2	2.31785	2481.2	2.32771	2481.2	2.41119	2481.2	2.58395	2481.2	2.86077	2481.2	3.43479	2481.2	2.58878
2481.4	2.19916	2481.4	2.29547	2481.4	2.29696	2481.4	2.31372	2481.4	2.39903	2481.4	2.57536	2481.4	2.90179	2481.4	3.45078	2481.4	2.56676
2481.6	2.14135	2481.6	2.26029	2481.6	2.23213	2481.6	2.25731	2481.6	2.35804	2481.6	2.52309	2481.6	2.8819	2481.6	3.37837	2481.6	2.49223
2481.8	2.06079	2481.8	2.19736	2481.8	2.14576	2481.8	2.19375	2481.8	2.28754	2481.8	2.4525	2481.8	2.8467	2481.8	3.27989	2481.8	2.39437
2482	1.96496	2482	2.13417	2482	2.04221	2482	2.11105	2482	2.22883	2482	2.37306	2482	2.83307	2482	3.17634	2482	2.28798
2482.2	1.87242	2482.2	2.08497	2482.2	1.9629	2482.2	2.05072	2482.2	2.17479	2482.2	2.31283	2482.2	2.84162	2482.2	3.10938	2482.2	2.20526
2482.4	1.79489	2482.4	2.02582	2482.4	1.87593	2482.4	1.99488	2482.4	2.13182	2482.4	2.26221	2482.4	2.84075	2482.4	3.03794	2482.4	2.12347
2482.6	1.72142	2482.6	1.98135	2482.6	1.7969	2482.6	1.92349	2482.6	2.05107	2482.6	2.18749	2482.6	2.77965	2482.6	2.94586	2482.6	2.04714
2482.8	1.65112	2482.8	1.91163	2482.8	1.71538	2482.8	1.8513	2482.8	1.96676	2482.8	2.09653	2482.8	2.66904	2482.8	2.78993	2482.8	1.9608
2483	1.58556	2483	1.84021	2483	1.64171	2483	1.76609	2483	1.87332	2483	1.99443	2483	2.52047	2483	2.60619	2483	1.8683
2483.2	1.51984	2483.2	1.73207	2483.2	1.56874	2483.2	1.67678	2483.2	1.76337	2483.2	1.87272	2483.2	2.32819	2483.2	2.37275	2483.2	1.77109
2483.4	1.45952	2483.4	1.63716	2483.4	1.49432	2483.4	1.58435	2483.4	1.65592	2483.4	1.7452	2483.4	2.12566	2483.4	2.15699	2483.4	1.65952
2483.6	1.40283	2483.6	1.5489	2483.6	1.43215	2483.6	1.50658	2483.6	1.55337	2483.6	1.63466	2483.6	1.91551	2483.6	1.96017	2483.6	1.56645
2483.8	1.36006	2483.8	1.47106	2483.8	1.37742	2483.8	1.43037	2483.8	1.46429	2483.8	1.52221	2483.8	1.75062	2483.8	1.76045	2483.8	1.48667
2484	1.32314	2484	1.39387	2484	1.33806	2484	1.37492	2484	1.40095	2484	1.44155	2484	1.59526	2484	1.61264	2484	1.40924
2484.2	1.29333	2484.2	1.34201	2484.2	1.30685	2484.2	1.3248	2484.2	1.34009	2484.2	1.37793	2484.2	1.47621	2484.2	1.50848	2484.2	1.3614
2484.4	1.26837	2484.4	1.29765	2484.4	1.28089	2484.4	1.28971	2484.4	1.30537	2484.4	1.33008	2484.4	1.39645	2484.4	1.42356	2484.4	1.31997
2484.6	1.25099	2484.6	1.26858	2484.6	1.26533	2484.6	1.26775	2484.6	1.27231	2484.6	1.2897	2484.6	1.32882	2484.6	1.36734	2484.6	1.28765
2484.8	1.23751	2484.8	1.24936	2484.8	1.24892	2484.8	1.24806	2484.8	1.25017	2484.8	1.26313	2484.8	1.29415	2484.8	1.3143	2484.8	1.26483
2485	1.23159	2485	1.22555	2485	1.23757	2485	1.23708	2485	1.24361	2485	1.25057	2485	1.25562	2485	1.28291	2485	1.25289
2485.2	1.21986	2485.2	1.22091	2485.2	1.23258	2485.2	1.22844	2485.2	1.22945	2485.2	1.22831	2485.2	1.23393	2485.2	1.25763	2485.2	1.2374
2485.4	1.21441	2485.4	1.21592	2485.4	1.22563	2485.4	1.21207	2485.4	1.21736	2485.4	1.22189	2485.4	1.224	2485.4	1.22636	2485.4	1.22815
2485.6	1.21508	2485.6	1.20906	2485.6	1.22015	2485.6	1.21197	2485.6	1.21155	2485.6	1.21729	2485.6	1.20885	2485.6	1.23421	2485.6	1.22559
2485.8	1.20625	2485.8	1.20014	2485.8	1.21436	2485.8	1.20464	2485.8	1.20018	2485.8	1.20912	2485.8	1.20385	2485.8	1.22671	2485.8	1.21786
2486	1.21022	2486	1.19818	2486	1.2153	2486	1.20306	2486	1.20687	2486	1.21147	2486	1.19826	2486	1.2274	2486	1.21825
2486.2	1.20327	2486.2	1.19422	2486.2	1.21202	2486.2	1.19722	2486.2	1.20113	2486.2	1.20979	2486.2	1.19532	2486.2	1.21769	2486.2	1.21834
2486.4	1.20581	2486.4	1.19327	2486.4	1.21624	2486.4	1.20393	2486.4	1.20007	2486.4	1.20999	2486.4	1.19681	2486.4	1.21931	2486.4	1.21442
2486.6	1.20523	2486.6	1.19568	2486.6	1.20768	2486.6	1.19492	2486.6	1.19739	2486.6	1.20578	2486.6	1.19651	2486.6	1.22912	2486.6	1.21754
2486.8	1.2061	2486.8	1.19442	2486.8	1.21044	2486.8	1.19799	2486.8	1.19412	2486.8	1.20694	2486.8	1.20265	2486.8	1.23143	2486.8	1.22087
2487	1.20159	2487	1.18579	2487	1.2124	2487	1.19971	2487	1.19821	2487	1.20607	2487	1.19601	2487	1.23917	2487	1.22083
2487.2	1.20403	2487.2	1.18888	2487.2	1.21256	2487.2	1.19933	2487.2	1.19928	2487.2	1.20848	2487.2	1.2034	2487.2	1.23771	2487.2	1.22769
2487.4	1.20056	2487.4	1.18836	2487.4	1.20665	2487.4	1.18855	2487.4	1.19541	2487.4	1.20916	2487.4	1.20768	2487.4	1.25825	2487.4	1.22417
